# Supplementary material for: The LNK Gene Family: At the Crossroad between Light Signaling and the Circadian Clock
Source: Genes (Basel). 2018 Dec 20;10(1):2. doi: 10.3390/genes10010002 (PMC6356500; doi:10.3390/genes10010002)
Supplement: Supplementary file 1 [file genes-10-00002-s001.zip]

Archive with 7 entries (6 files):
- Supplementary_Figures/
- Supplementary_Figures/FIG_S1.tif
- Supplementary_Figures/FIG_S2.tif
- Supplementary_Figures/FIG_S3.tif
- Supplementary_Figures/FIG_S4.tif
- Supplementary_Figures/FIG_S5.tif
- Supplementary_Figures/FIG_S6.tif
